# Supplementary material for: Integrating genome-wide association study into genomic selection for the prediction of agronomic traits in rice (Oryza sativa L.)
Source: Mol Breed. 2023 Nov 13;43(11):81. doi: 10.1007/s11032-023-01423-y (PMC10641074; doi:10.1007/s11032-023-01423-y)
Supplement: Supplementary file 1 — Supplementary file1 (XLSX 30 KB) [file 11032_2023_1423_MOESM1_ESM.xlsx]

## Sheet: Sheet1
Table S1. The predictabilities values of the eight GS models for the nine traits under six GWAS models. (A-I) represented TN, TA, PH, FLL, FLW, FLLW, FLA, PN and PL, respectively.
Table S1-A
TN	Blink			CMLM			Farmcpu			GLM			MLM			Super
	50	100	200	50	100	200	50	100	200	50	100	200	50	100	200	50	100	200
GBLUP	0.767913	0.790855	0.795997	0.729387	0.763029	0.83117	0.780672	0.799433	0.886827	0.526806	0.556909	0.657034	0.740332	0.780153	0.845741	0.661348	0.704086	0.735068
rrBLUP	0.749007	0.773213	0.773416	0.703411	0.750293	0.850864	0.791088	0.812679	0.805494	0.546282	0.56159	0.66447	0.690632	0.766104	0.830603	0.62772	0.693896	0.729144
RKHS	0.768694	0.788044	0.792727	0.746997	0.777749	0.839132	0.807676	0.809597	0.8125	0.593097	0.59867	0.68553	0.748409	0.768649	0.829957	0.683169	0.71366	0.743503
BayesA	0.795885	0.799988	0.810509	0.759999	0.775867	0.839925	0.791052	0.801939	0.803471	0.523124	0.5594	0.679421	0.69436	0.759052	0.845905	0.645666	0.728674	0.731527
BayesB	0.74588	0.785947	0.787783	0.711787	0.773481	0.830343	0.787667	0.818119	0.82204	0.563634	0.579166	0.6556	0.717068	0.761023	0.821026	0.675568	0.724554	0.740905
BayesC	0.765824	0.779709	0.795564	0.734222	0.767816	0.834235	0.796411	0.796904	0.80585	0.497597	0.601176	0.648257	0.710633	0.746971	0.798448	0.644914	0.707551	0.726359
BayesLasso	0.759169	0.799895	0.801076	0.723039	0.753067	0.813687	0.792904	0.798513	0.799939	0.546474	0.573511	0.669877	0.715764	0.762154	0.827626	0.623913	0.663851	0.701831
BayesRR	0.765043	0.768475	0.792889	0.730433	0.759088	0.839008	0.811057	0.829255	0.832669	0.54617	0.569802	0.670373	0.729729	0.755841	0.848147	0.615116	0.705886	0.706333
Table S1-B
TA	Blink			CMLM			Farmcpu			GLM			MLM			Super
	50	100	200	50	100	200	50	100	200	50	100	200	50	100	200	50	100	200
GBLUP	0.67683	0.699671	0.705165	0.620352	0.695248	0.716047	0.716739	0.72864	0.742046	0.518497	0.536209	0.584337	0.691249	0.726151	0.763383	0.57651	0.590247	0.606695
rrBLUP	0.684395	0.692992	0.706949	0.592546	0.678912	0.708434	0.714224	0.724378	0.739611	0.503942	0.588934	0.612389	0.685236	0.712525	0.782207	0.575797	0.590692	0.642188
RKHS	0.65931	0.6723	0.706541	0.61584	0.708158	0.713691	0.728393	0.746855	0.749896	0.509644	0.568105	0.591693	0.669317	0.734054	0.763608	0.581493	0.601288	0.611965
BayesA	0.703801	0.709918	0.713644	0.649818	0.688842	0.678758	0.689995	0.728078	0.738219	0.549769	0.563103	0.570991	0.692742	0.693929	0.76706	0.580792	0.6079	0.601455
BayesB	0.677428	0.678482	0.703424	0.58954	0.697507	0.714605	0.683386	0.686873	0.731505	0.50185	0.554945	0.570239	0.678715	0.717409	0.755776	0.578577	0.584573	0.626107
BayesC	0.628055	0.689523	0.700794	0.598317	0.679224	0.705826	0.718837	0.723052	0.734638	0.524465	0.533675	0.569825	0.68731	0.692022	0.745902	0.581094	0.604146	0.63603
BayesLasso	0.664577	0.668396	0.710154	0.591398	0.68868	0.705068	0.69514	0.743158	0.750236	0.531547	0.572089	0.589398	0.709025	0.725993	0.748348	0.596796	0.590049	0.60402
BayesRR	0.684536	0.702478	0.719952	0.616573	0.679478	0.714982	0.723976	0.737165	0.741648	0.471084	0.553554	0.58789	0.615849	0.719397	0.769774	0.589538	0.614085	0.626535
Table S1-C
PH	Blink			CMLM			Farmcpu			GLM			MLM			Super
	50	100	200	50	100	200	50	100	200	50	100	200	50	100	200	50	100	200
GBLUP	0.858622	0.89689	0.900321	0.85259	0.906137	0.918211	0.896285	0.90618	0.907433	0.775846	0.821597	0.842468	0.858921	0.90399	0.916794	0.759828	0.828439	0.859307
rrBLUP	0.858068	0.906199	0.910938	0.861092	0.905619	0.919261	0.89755	0.905341	0.917438	0.800275	0.807495	0.842771	0.85121	0.904893	0.923886	0.77839	0.822409	0.854062
RKHS	0.869279	0.891304	0.908913	0.878715	0.906739	0.935773	0.8981	0.910647	0.915868	0.783077	0.859498	0.865899	0.873363	0.910338	0.924768	0.81602	0.841044	0.867795
BayesA	0.864221	0.902247	0.913854	0.856147	0.90957	0.909781	0.900172	0.910431	0.916955	0.784026	0.812734	0.838533	0.854072	0.906616	0.923741	0.777969	0.829414	0.831125
BayesB	0.843906	0.900463	0.910178	0.859	0.9067	0.915479	0.889608	0.908578	0.909948	0.767521	0.825765	0.847323	0.846013	0.905216	0.913631	0.777589	0.808477	0.858847
BayesC	0.863952	0.892752	0.90547	0.858695	0.906601	0.919824	0.889072	0.901529	0.910026	0.751083	0.81952	0.848159	0.855626	0.915531	0.919207	0.78502	0.81561	0.843158
BayesLasso	0.852421	0.900512	0.907756	0.857768	0.901275	0.915955	0.897704	0.902244	0.912517	0.76855	0.830428	0.864496	0.857784	0.903852	0.923532	0.758619	0.826633	0.852321
BayesRR	0.860294	0.901766	0.907361	0.854213	0.903586	0.914667	0.899056	0.90397	0.912484	0.776973	0.802129	0.843551	0.850421	0.913657	0.926578	0.730553	0.810842	0.837465
Table S1-D
FLL	Blink			CMLM			Farmcpu			GLM			MLM			Super
	50	100	200	50	100	200	50	100	200	50	100	200	50	100	200	50	100	200
GBLUP	0.750366	0.777499	0.784138	0.766366	0.799488	0.81393	0.730599	0.766015	0.767431	0.586532	0.628912	0.686901	0.747851	0.809675	0.826995	0.579349	0.646666	0.673822
rrBLUP	0.760267	0.769164	0.773326	0.780162	0.807279	0.829208	0.749321	0.767394	0.767628	0.568579	0.638283	0.677319	0.767756	0.798059	0.837517	0.600219	0.66033	0.684531
RKHS	0.744513	0.772125	0.784301	0.770109	0.809272	0.840892	0.752577	0.786359	0.792154	0.61109	0.651605	0.741154	0.77505	0.79241	0.840805	0.633087	0.664572	0.708924
BayesA	0.773355	0.78029	0.780731	0.766432	0.787701	0.830972	0.742796	0.767722	0.798695	0.584839	0.630796	0.703516	0.771027	0.807876	0.8259	0.594103	0.620776	0.67514
BayesB	0.766948	0.770205	0.775387	0.75374	0.776556	0.815549	0.730955	0.765838	0.773717	0.572645	0.622513	0.702442	0.756418	0.79354	0.831661	0.587457	0.619646	0.70356
BayesC	0.737757	0.761126	0.767067	0.755536	0.774242	0.824771	0.719764	0.755351	0.772311	0.587138	0.615259	0.702293	0.753832	0.792001	0.830141	0.591095	0.643846	0.678926
BayesLasso	0.763897	0.771688	0.782222	0.775433	0.781272	0.818708	0.743723	0.765683	0.778475	0.599176	0.624277	0.680832	0.75494	0.802822	0.823898	0.602199	0.632945	0.683853
BayesRR	0.754213	0.769051	0.770862	0.79323	0.806988	0.817405	0.746723	0.75885	0.764588	0.604591	0.585237	0.69084	0.757218	0.806071	0.81552	0.586852	0.626167	0.69069
Table S1-E
FLW	Blink			CMLM			Farmcpu			GLM			MLM			Super
	50	100	200	50	100	200	50	100	200	50	100	200	50	100	200	50	100	200
GBLUP	0.837447	0.84637	0.84785	0.724665	0.786048	0.82242	0.796496	0.842653	0.844423	0.599807	0.617972	0.706275	0.71842	0.783071	0.851934	0.717218	0.717841	0.753905
rrBLUP	0.846996	0.848069	0.851773	0.726277	0.785141	0.828312	0.820008	0.824466	0.827528	0.641396	0.644582	0.650424	0.741502	0.776953	0.839236	0.687491	0.741825	0.76332
RKHS	0.838343	0.840807	0.844556	0.770627	0.813236	0.844703	0.807782	0.827863	0.829537	0.663561	0.701272	0.736018	0.7648	0.803645	0.871983	0.723205	0.76041	0.761794
BayesA	0.83715	0.853655	0.85498	0.730797	0.751119	0.813458	0.8054	0.814767	0.851478	0.604313	0.670428	0.696051	0.68225	0.770066	0.841513	0.696946	0.714276	0.741147
BayesB	0.832435	0.838532	0.848467	0.712178	0.788017	0.806642	0.817827	0.823904	0.82483	0.608396	0.618661	0.66403	0.708709	0.766708	0.854223	0.701816	0.717858	0.736224
BayesC	0.848335	0.849432	0.851913	0.698099	0.780297	0.839934	0.810128	0.832582	0.834889	0.628132	0.648046	0.683388	0.72113	0.765284	0.83839	0.706934	0.710579	0.745564
BayesLasso	0.839567	0.851114	0.858777	0.695634	0.791578	0.827847	0.813009	0.833871	0.83621	0.639593	0.650823	0.683959	0.702545	0.774076	0.838639	0.693015	0.696127	0.727263
BayesRR	0.83499	0.845028	0.84583	0.742867	0.792267	0.810566	0.798686	0.826976	0.837151	0.641764	0.644327	0.668318	0.721596	0.763321	0.854785	0.702783	0.721898	0.73384
Table S1-F
FLLW	Blink			CMLM			Farmcpu			GLM			MLM			Super
	50	100	200	50	100	200	50	100	200	50	100	200	50	100	200	50	100	200
GBLUP	0.771597	0.789037	0.792775	0.732116	0.808232	0.863013	0.724712	0.80267	0.804047	0.630333	0.677403	0.702091	0.738183	0.826055	0.864704	0.621841	0.689024	0.711984
rrBLUP	0.770201	0.789003	0.79532	0.738379	0.829748	0.858493	0.740667	0.803198	0.820195	0.599613	0.677016	0.699266	0.710816	0.819267	0.878392	0.613461	0.676485	0.710714
RKHS	0.773792	0.800063	0.815054	0.764338	0.830532	0.880597	0.76097	0.798345	0.833762	0.66722	0.703102	0.735216	0.769022	0.839129	0.869977	0.651522	0.712176	0.724502
BayesA	0.767106	0.796661	0.806856	0.717362	0.81609	0.86622	0.762164	0.766895	0.81183	0.627571	0.676877	0.693884	0.706554	0.81931	0.867841	0.610501	0.673485	0.693798
BayesB	0.776634	0.804555	0.81242	0.711395	0.799239	0.849614	0.704609	0.792079	0.801337	0.610622	0.686529	0.711744	0.718339	0.798624	0.863078	0.65675	0.665647	0.69986
BayesC	0.760429	0.795172	0.808487	0.744259	0.804017	0.851212	0.713275	0.787048	0.802099	0.638549	0.714121	0.715282	0.702997	0.811083	0.873917	0.600462	0.661241	0.713922
BayesLasso	0.763784	0.7976	0.818884	0.7224	0.810965	0.846265	0.719554	0.792143	0.804739	0.618136	0.710843	0.684567	0.695504	0.809523	0.85874	0.633301	0.68058	0.723206
BayesRR	0.76614	0.813733	0.821491	0.716437	0.800719	0.849498	0.744891	0.792223	0.817572	0.61659	0.670915	0.681344	0.719453	0.801171	0.857333	0.653537	0.677828	0.721628
Table S1-G
FLA	Blink			CMLM			Farmcpu			GLM			MLM			Super
	50	100	200	50	100	200	50	100	200	50	100	200	50	100	200	50	100	200
GBLUP	0.740758	0.742668	0.782981	0.736558	0.788593	0.822496	0.801689	0.82454	0.831049	0.720776	0.7242	0.726286	0.73143	0.811191	0.840449	0.690822	0.71426	0.726243
rrBLUP	0.73122	0.737357	0.747306	0.731532	0.795348	0.815941	0.803199	0.817986	0.820046	0.696708	0.699525	0.704592	0.733117	0.805797	0.853925	0.719461	0.720158	0.727952
RKHS	0.755646	0.759178	0.769606	0.783334	0.803562	0.841664	0.808683	0.816238	0.833173	0.718879	0.729093	0.744275	0.78475	0.8069	0.860718	0.702209	0.735383	0.737966
BayesA	0.732545	0.758414	0.783244	0.718266	0.805387	0.815645	0.79737	0.798192	0.801352	0.706507	0.723498	0.737818	0.722542	0.790893	0.837462	0.674702	0.706877	0.72769
BayesB	0.761708	0.765421	0.772614	0.727235	0.795449	0.813287	0.800432	0.807257	0.811104	0.694956	0.708678	0.718372	0.723572	0.77231	0.833724	0.703256	0.707069	0.732222
BayesC	0.762288	0.770707	0.783162	0.685224	0.7962	0.809223	0.78959	0.800045	0.803716	0.679897	0.698755	0.713653	0.734087	0.77801	0.826613	0.69358	0.707819	0.721283
BayesLasso	0.746614	0.768651	0.776944	0.735653	0.76701	0.80993	0.787418	0.829857	0.831238	0.707132	0.715718	0.732461	0.739925	0.775895	0.825969	0.67423	0.693146	0.733629
BayesRR	0.743255	0.757438	0.758083	0.722695	0.805149	0.83247	0.797948	0.811284	0.815009	0.688247	0.693802	0.718212	0.735808	0.769925	0.836138	0.713076	0.722937	0.725165
Table S1-H
PN	Blink			CMLM			Farmcpu			GLM			MLM			Super
	50	100	200	50	100	200	50	100	200	50	100	200	50	100	200	50	100	200
GBLUP	0.720434	0.753128	0.765028	0.717953	0.769252	0.816648	0.749904	0.767122	0.772639	0.502315	0.576847	0.603139	0.734606	0.794877	0.80986	0.597872	0.643481	0.700891
rrBLUP	0.734684	0.756898	0.774874	0.673362	0.741242	0.817335	0.735087	0.777321	0.798289	0.546597	0.588449	0.59546	0.742763	0.798313	0.812589	0.591114	0.674293	0.700545
RKHS	0.728233	0.777492	0.798329	0.710742	0.795069	0.844604	0.74674	0.772873	0.782672	0.508604	0.611142	0.66553	0.738209	0.815831	0.834006	0.622454	0.663224	0.706677
BayesA	0.76764	0.769812	0.774945	0.65898	0.795306	0.824769	0.761895	0.768034	0.809898	0.534664	0.554914	0.625174	0.697645	0.787471	0.821755	0.562746	0.623263	0.691513
BayesB	0.732309	0.748811	0.764478	0.670131	0.762204	0.814467	0.759079	0.775898	0.780156	0.510741	0.582916	0.654493	0.721558	0.806215	0.849304	0.551476	0.655599	0.68109
BayesC	0.712162	0.749387	0.783117	0.70145	0.784108	0.830685	0.72414	0.755729	0.770214	0.533848	0.573038	0.615294	0.732369	0.785249	0.828994	0.597925	0.658407	0.692587
BayesLasso	0.723794	0.759087	0.800456	0.704481	0.774525	0.807	0.741643	0.765066	0.798914	0.554718	0.562938	0.581971	0.725565	0.783692	0.806348	0.568854	0.662029	0.696697
BayesRR	0.728449	0.783841	0.78926	0.696371	0.770613	0.824079	0.749571	0.775087	0.779263	0.506679	0.582975	0.640849	0.722053	0.769941	0.812636	0.576349	0.657273	0.690082
Table S1-I
PL	Blink			CMLM			Farmcpu			GLM			MLM			Super
	50	100	200	50	100	200	50	100	200	50	100	200	50	100	200	50	100	200
GBLUP	0.749405	0.76503	0.772049	0.645443	0.74107	0.80536	0.721135	0.740795	0.771207	0.579099	0.584896	0.632581	0.755249	0.755781	0.816484	0.564269	0.621604	0.634312
rrBLUP	0.730631	0.748069	0.757474	0.658521	0.759796	0.799674	0.715884	0.750893	0.769338	0.544915	0.594889	0.602489	0.702519	0.797089	0.812214	0.518335	0.590854	0.642665
RKHS	0.773025	0.786149	0.790277	0.678075	0.759985	0.803302	0.732491	0.757662	0.768419	0.562788	0.61242	0.663876	0.758981	0.790007	0.802423	0.594737	0.623835	0.65411
BayesA	0.732728	0.778596	0.781823	0.659194	0.734866	0.774115	0.741735	0.760221	0.767466	0.591272	0.622416	0.640854	0.696051	0.765091	0.808978	0.577928	0.608277	0.638984
BayesB	0.755554	0.766224	0.774626	0.645105	0.735134	0.798731	0.724333	0.758977	0.784235	0.563779	0.570937	0.625583	0.696675	0.77174	0.792714	0.565445	0.621105	0.630829
BayesC	0.736511	0.744654	0.745617	0.649932	0.75223	0.779832	0.738197	0.743892	0.758904	0.579279	0.609951	0.638098	0.748991	0.753436	0.789181	0.562633	0.602034	0.627368
BayesLasso	0.728962	0.766941	0.773129	0.654269	0.742044	0.784137	0.699839	0.765558	0.773128	0.556386	0.583919	0.621949	0.710797	0.778366	0.809547	0.569699	0.610571	0.632561
BayesRR	0.758075	0.772508	0.777596	0.63913	0.738279	0.808138	0.698012	0.768109	0.772366	0.596101	0.602098	0.611699	0.740895	0.758155	0.805322	0.552231	0.591979	0.635642
