# Supplementary material for: Integrating genome-wide association study into genomic selection for the prediction of agronomic traits in rice (Oryza sativa L.)
Source: Mol Breed. 2023 Nov 13;43(11):81. doi: 10.1007/s11032-023-01423-y (PMC10641074; doi:10.1007/s11032-023-01423-y)
Supplement: Supplementary file 3 — Supplementary file3 (XLSX 10.7 KB) [file 11032_2023_1423_MOESM3_ESM.xlsx]

## Sheet: Sheet1
Table. S3. Comparisons between GWAS-GS combinations. Different lowercase letters representing signiﬁcant differences between groups.
GWAS_GS model	y	Result
MLM-RKHS	0.844249	a
MLM-rrBLUP	0.841175	ab
CMLM-RKHS	0.838262	ab
MLM-BayesA	0.837795	abc
MLM-GBLUP	0.837372	abcd
MLM-BRR	0.836248	abcd
MLM-BayesB	0.835015	abcd
MLM-BL	0.829183	abcde
MLM-BayesC	0.827866	abcdef
CMLM-rrBLUP	0.82528	abcdefg
CMLM-BRR	0.823424	bcdefgh
CMLM-GBLUP	0.823255	bcdefgh
CMLM-BayesC	0.821727	bcdefghi
CMLM-BayesB	0.817635	cdefghij
CMLM-BayesA	0.817071	defghij
CMLM-BL	0.814288	efghijk
FarmCPU-GBLUP	0.814122	efghijk
FarmCPU-RKHS	0.813109	efghijkl
FarmCPU-BayesA	0.811041	efghijkl
FarmCPU-BL	0.809489	efghijkl
FarmCPU-BRR	0.808083	fghijklm
FarmCPU-rrBLUP	0.807285	ghijklm
FarmCPU-BayesB	0.804319	hijklm
BLINK-BL	0.803266	hijklm
BLINK-BayesA	0.802287	ijklm
BLINK-RKHS	0.801145	jklm
FarmCPU-BayesC	0.799183	jklm
BLINK-BRR	0.798147	jklm
BLINK-BayesB	0.794375	klm
BLINK-GBLUP	0.794034	klm
BLINK-BayesC	0.793466	lm
BLINK-rrBLUP	0.78793	m
SUPER-RKHS	0.724137	n
SUPER-rrBLUP	0.717236	no
GLM-RKHS	0.714355	no
SUPER-BayesB	0.712183	no
SUPER-GBLUP	0.711359	no
SUPER-BayesC	0.709466	no
SUPER-BRR	0.707487	nop
SUPER-BL	0.706154	nop
SUPER-BayesA	0.703598	opq
GLM-BayesA	0.68736	pqr
GLM-BayesB	0.683314	qr
GLM-GBLUP	0.682346	r
GLM-BayesC	0.681583	r
GLM-BRR	0.679231	r
GLM-BL	0.678834	r
GLM-rrBLUP	0.672131	r
